# Supplementary material for: Acute Colon Inflammation Triggers Primary Motor Cortex Glial Activation, Neuroinflammation, Neuronal Hyperexcitability, and Motor Coordination Deficits
Source: Int J Mol Sci. 2022 May 11;23(10):5347. doi: 10.3390/ijms23105347 (PMC9141031; doi:10.3390/ijms23105347)
Supplement: Supplementary file 1 [file ijms-23-05347-s001.zip]

Archive with 1 entries (1 files):
- ijms-1651794-supplementary.pdf
